# Supplementary material for: RiboScreenTM Technology Delivers a Ribosomal Target and a Small-Molecule Ligand for Ribosome Editing to Boost the Production Levels of Tropoelastin, the Monomeric Unit of Elastin
Source: Int J Mol Sci. 2024 Aug 1;25(15):8430. doi: 10.3390/ijms25158430 (PMC11312584; doi:10.3390/ijms25158430)
Supplement: Supplementary file 1 [file ijms-25-08430-s001.zip]

Archive with 3 entries (3 files):
- Supplementary_Figure_01.pptx
- Supplementary_Table_01_Riboscreen_revised.xlsx
- Supplementary_Table_02_MoleculeScreen_Revised.xlsx
