# Supplementary material for: RiboScreenTM Technology Delivers a Ribosomal Target and a Small-Molecule Ligand for Ribosome Editing to Boost the Production Levels of Tropoelastin, the Monomeric Unit of Elastin
Source: Int J Mol Sci. 2024 Aug 1;25(15):8430. doi: 10.3390/ijms25158430 (PMC11312584; doi:10.3390/ijms25158430)
Supplement: Supplementary file 1 [file ijms-25-08430-s001.zip › Supplementary_Table_01_Riboscreen_revised.xlsx]

## Sheet: Legend
Column	Content
Ribosomal protein deletion strain	Gene name of ribosomal protein
Unified protein name	Unified ribosomal protein name according to Ban et al. (2014)
Biological replicate (Screen 1&2)	For every RVS we tested two transformations: complete - Strain was measured in both series n.g. - Strain not grown
technical replicates	number of technical replicates per ribosomal variant strain (RVS).
Firefly [counts]	Mean value of Firefly (FF) measurements for the respective ribosomal variant strain in luminescence counts.
Renilla [counts]	Mean value of Renilla (REN) measurements for the respective ribosomal variant strain in luminescence counts.
Ratio	Mean value of the Ratio of Firefly/Renilla measurements for the respective ribosomal variant strain in luminescence counts.
Standard deviation FF [counts]	Standard deviation of Firefly (FF) measurements for the respective ribosomal variant strain in luminescence counts.
Standard deviation REN [counts]	Standard deviation of Renilla (REN) measurements for the respective ribosomal variant strain in luminescence counts.
Standard deviation Ratio	Standard deviation of the Ratio of Firefly/Renilla measurements for the respective ribosomal variant strain in luminescence counts.
FF [%] rel. to WT	Mean value of Firefly (FF) measurements for the respective ribosomal variant strain relative to the wild type value in percent.
REN[%] rel. to WT	Mean value of Renilla (REN) measurements for the respective ribosomal variant strain relative to the wild type value in percent.
Ratio [%] rel. to WT	Mean value of the Ratio of Firefly/Renilla measurements for the respective ribosomal variant strain relative to the wild type value in percent.
Standard deviation FF[%]	Standard deviation of Firefly (FF) measurements for the respective ribosomal variant strain relative to the respective mean value.
Standard deviation REN[%]	Standard deviation of Renilla (REN) measurements for the respective ribosomal variant strain relative to the respective mean value.
Standard deviation Ratio[%]	Standard deviation of the Ratio of Firefly/Renilla measurements for the respective ribosomal variant strain relative to the respective mean value.
FF[%] <50%	Check if the relative FF value of the respective RVS is less then 50% of the relative wild type value.
FF[%] >150%	Check if the relative FF value of the respective RVS is greater then 50% of the relative wild type value.
REN[%] <50%	Check if the relative REN value of the respective RVS is less then 50% of the relative wild type value.
REN[%] >150%	Check if the relative REN value of the respective RVS is greater then 50% of the relative wild type value.
Ratio[%] <50%	Check if the relative Ratio value of the respective RVS is less then 50% of the relative wild type value.
50%<=FF>=150%	Check if the relative FF value of the respective RVS is between 50% and 150% of the relative wild type value.
50%<=REN>=150%	Check if the relative REN value of the respective RVS is between 50% and 150% of the relative wild type value.
50%<=Ratio>=150%	Check if the relative Ratio value of the respective RVS is between 50% and 150% of the relative wild type value.

## Sheet: Complete Series-Mean
Supplementary Table 01: Ribosomal protein variant screening library descriptive statistical analysis
Ribosomal protein deletion strain	Unified protein name	Biological replicate (Screen 1&2)	technical replicates	Firefly [counts]	Renilla [counts]	Ratio	Standard deviation FF [counts]	Standard deviation REN [counts]	Standard deviation Ratio	FF [%] rel. to WT	REN[%] rel. to WT	Ratio [%] rel. to WT	Standard deviation FF[%]	Standard deviation REN[%]	Standard deviation Ratio[%]	FF[%] <50%	FF[%] >150%	REN[%] <50%	REN[%] >150%	Ratio[%] <50%	50%<=FF>=150%	50%<=REN>=150%	50%<=Ratio>=150%
BY2N	BY2N	complete	171	11321.6	7.79763e+07	0.000145193	4641.19	2.85003e+07	8.45972e-05	1	1	1	0.409942	0.365499	0.582654						X	X	X
L13A/ΔL13A	eL13A/ΔeL13A	complete	11	8238.47	9.04881e+07	9.10449e-05	2648.36	1.4395e+07	4.27197e-05	0.727678	1.16046	0.627062	0.321462	0.159081	0.469216						X	X	X
L13B/ΔL13B	eL13B/ΔeL13B	complete	10	6251.51	77665180	8.04932e-05	1266.47	8.07026e+06	1.4302e-05	0.552176	0.99601	0.554388	0.202585	0.103911	0.17768						X	X	X
L14A/ΔL14A	eL14A/ΔeL14A	complete	12	5777.37	8.55462e+07	6.75351e-05	803.607	1.13906e+07	6.92304e-06	0.510296	1.09708	0.46514	0.139096	0.133151	0.10251						X	X
L14B/ΔL14B	eL14B/ΔeL14B	n.g.
L15A/ΔL15A	eL15A/ΔeL15A	complete	12	14813.5	9.66442e+07	0.000153278	4165.56	1.97057e+07	1.84357e-05	1.30842	1.23941	1.05569	0.281201	0.203899	0.120276						X	X	X
L15B/ΔL15B	eL15B/ΔeL15B	complete	12	15521.3	8.1108e+07	0.000191366	3068.21	1.21469e+07	6.85386e-05	1.37095	1.04016	1.31801	0.197677	0.149762	0.358154						X	X	X		Pearson FF vs REN		0.196298
L18A/ΔL18A	eL18A/ΔeL18A	complete	12	9982.89	8.49371e+07	0.000117533	2328.08	6.18878e+06	2.638e-05	0.881756	1.08927	0.809494	0.233207	0.0728631	0.224448						X	X	X		Number of RVS - FF [%] less then 50%		12
L18B/ΔL18B	eL18B/ΔeL18B	complete	12	8698.27	5.96228e+07	0.000145888	1233.95	5.41617e+06	2.81241e-05	0.76829	0.764628	1.00479	0.141861	0.0908406	0.192778						X	X	X		Number of RVS - FF [%] greater then 150%		13
L19A/ΔL19A	eL19A/ΔeL19A	complete	11	8121.69	53559800	0.000151638	1360.82	1.38872e+07	6.70503e-05	0.717363	0.686873	1.04439	0.167553	0.259284	0.442174						X	X	X		Number of RVS - REN[%] less then 50%		2
L19B/ΔL19B	eL19B/ΔeL19B	complete	12	7332.04	8.18745e+07	8.95522e-05	1240.9	1.14927e+07	1.98481e-05	0.647616	1.04999	0.616781	0.169244	0.14037	0.221637						X	X	X		Number of RVS - REN[%] greater then 150%		12
L20A/ΔL20A	eL20A/ΔeL20A	complete	12	10291.6	8.11959e+07	0.00012675	1552.1	1.02287e+07	1.62407e-05	0.909021	1.04129	0.872976	0.150812	0.125976	0.128132						X	X	X		Number of RVS - FF >=50%<=150%		104
L20B/ΔL20B	eL20B/ΔeL20B	complete	12	9237.82	89061650	0.000103724	1684.49	7.56862e+06	2.11703e-05	0.815947	1.14216	0.714387	0.182347	0.0849818	0.204103						X	X	X		Number of RVS - REN >=50%<=150%		115
L21A/ΔL21A	eL21A/ΔeL21A	complete	10	8384.39	89890730	9.32732e-05	400.781	1.60724e+07	1.98945e-05	0.740567	1.1528	0.642409	0.0478008	0.178799	0.213293						X	X	X		Number of RVS - Ratio >=50%<=150%		98
L21B/ΔL21B	eL21B/ΔeL21B	complete	12	10211.2	8.21453e+07	0.000124306	1587.85	1.08669e+07	2.21613e-05	0.90192	1.05347	0.856145	0.155501	0.132288	0.17828						X	X	X
L22A/ΔL22A	eL22A/ΔeL22A	complete	12	8729.01	6.72027e+07	0.000129891	1578.25	1.0143e+07	1.54367e-05	0.771005	0.861835	0.894608	0.180805	0.150931	0.118844						X	X	X
L22B/ΔL22B	eL22B/ΔeL22B	complete	12	10137.4	6.27186e+07	0.000161632	1604.72	1.33257e+07	2.60371e-05	0.8954	0.804329	1.11323	0.158298	0.212468	0.161088						X	X	X
L24A/ΔL24A	eL24A/ΔeL24A	complete	11	8828.13	5.81736e+07	0.000151755	722.968	9.79331e+06	2.51959e-05	0.77976	0.746043	1.0452	0.0818936	0.168346	0.16603						X	X	X
L24B/ΔL24B	eL24B/ΔeL24B	complete	12	9253.42	6.59647e+07	0.000140278	1614.06	9.8378e+06	3.07822e-05	0.817325	0.845959	0.966152	0.174429	0.149137	0.219437						X	X	X
L27A/ΔL27A	eL27A/ΔeL27A	complete	11	2528.1	6.11251e+07	4.13594e-05	436.342	1.07455e+07	5.6907e-06	0.223299	0.783894	0.284859	0.172597	0.175795	0.137591	X						X
L27B/ΔL27B	eL27B/ΔeL27B	complete	12	8296.9	1.08329e+08	7.65901e-05	1731.99	4.55476e+07	2.86423e-05	0.732839	1.38925	0.527506	0.208752	0.420458	0.373969						X	X	X
L29/ΔL29	eL29/ΔeL29	complete	12	10130.3	1.38326e+08	7.32348e-05	3400.28	2.7244e+07	1.2854e-05	0.894773	1.77395	0.504397	0.335655	0.196955	0.175517				X		X		X
L30/ΔL30	eL30/ΔeL30	complete	12	2637.91	6.01288e+07	4.38709e-05	558.962	1.48242e+07	5.44724e-06	0.232998	0.771116	0.302156	0.211896	0.246541	0.124165	X						X
L31A/ΔL31A	eL31A/ΔeL31A	complete	12	6781.5	5.94799e+07	0.000114013	6197.08	1.06703e+07	0.000107072	0.598988	0.762795	0.785254	0.913822	0.179394	0.939123						X	X	X
L31B/ΔL31B	eL31B/ΔeL31B	n.g.
L32/ΔL32	eL32/ΔeL32	complete	12	3985.33	61408375	6.48987e-05	905.978	1.40856e+07	2.19156e-05	0.352011	0.787526	0.446983	0.227328	0.229375	0.337689	X						X
L33A/ΔL33A	eL33A/ΔeL33A	complete	10	5552.95	93198210	5.95822e-05	240.468	3.92456e+06	3.43066e-06	0.490475	1.19521	0.410366	0.0433045	0.0421098	0.0575786	X						X
L33B/ΔL33B	eL33B/ΔeL33B	complete	12	15488.6	6.25812e+07	0.000247496	11371.4	1.08995e+07	0.000126153	1.36806	0.802567	1.7046	0.734182	0.174166	0.509718						X	X
L34A/ΔL34A	eL34A/ΔeL34A	complete	12	13131.9	82976825	0.00015826	2928.31	1.30784e+07	4.34267e-05	1.1599	1.06413	1.09	0.222992	0.157615	0.274401						X	X	X
L34B/ΔL34B	eL34B/ΔeL34B	complete	12	8190.54	1.49443e+08	5.48071e-05	3081.32	3.26353e+07	1.37773e-05	0.723444	1.91652	0.377478	0.376204	0.21838	0.251378				X		X
L36A/ΔL36A	eL36A/ΔeL36A	complete	9	9425.74	1.29942e+08	7.25379e-05	2978.55	1.19807e+07	2.87641e-05	0.832545	1.66643	0.499597	0.316002	0.0922001	0.396539				X		X
L36B/ΔL36B	eL36B/ΔeL36B	n.g.
L37A/ΔL37A	eL37A/ΔeL37A	complete	10	9713.47	90663630	0.000107137	1376.03	9.17732e+06	6.00945e-06	0.85796	1.16271	0.737898	0.141662	0.101224	0.056091						X	X	X
L37B/ΔL37B	eL37B/ΔeL37B	complete	12	8189.68	9.27514e+07	8.82971e-05	1771.38	1.10901e+07	1.1365e-05	0.723368	1.18948	0.608136	0.216294	0.119568	0.128713						X	X	X
L38/ΔL38	eL38/ΔeL38	complete	11	9516.68	9.31627e+07	0.000102151	2130.46	1.18711e+07	2.33087e-05	0.840578	1.19476	0.703555	0.223866	0.127423	0.228178						X	X	X
L39/ΔL39	eL39/ΔeL39	complete	12	23910.9	98137750	0.000243646	20905.4	2.25056e+07	0.000140527	2.11197	1.25856	1.67808	0.874304	0.229327	0.576766		X					X
L40A/ΔL40A	eL40A/ΔeL40A	complete	11	30647.6	7.49298e+07	0.000409018	13195.3	6.56853e+06	0.000193492	2.70701	0.96093	2.81707	0.430549	0.0876624	0.473063		X					X
L40B/ΔL40B	eL40B/ΔeL40B	complete	12	9202.77	8.53992e+07	0.000107762	4867.59	3.11472e+07	2.09116e-05	0.812851	1.09519	0.742198	0.528927	0.364725	0.194054						X	X	X
L41A/ΔL41A	eL41A/ΔeL41A	complete	12	18478.8	5.86021e+07	0.000315327	7489.85	3.2117e+06	0.000134816	1.63218	0.751537	2.17178	0.40532	0.0548052	0.427544		X					X
L41B/ΔL41B	eL41B/ΔeL41B	complete	12	6623.52	77239575	8.57529e-05	1182.33	9.22591e+06	8.90866e-06	0.585034	0.990552	0.590614	0.178505	0.119445	0.103888						X	X	X
L42A/ΔL42A	eL42A/ΔeL42A	complete	11	10821.2	9.24092e+07	0.0001171	9837.93	6.76179e+06	9.86571e-05	0.955798	1.18509	0.806516	0.909139	0.0731723	0.8425						X	X	X
L42B/ΔL42B	eL42B/ΔeL42B	complete	12	10880.2	2.43093e+08	4.47575e-05	2445.67	1.12831e+08	2.32709e-05	0.961014	3.11752	0.308262	0.224781	0.464149	0.519932				X		X
L43A/ΔL43A	eL43A/ΔeL43A	complete	11	8741.17	1.16989e+08	7.47178e-05	4972.45	7.95617e+06	4.23148e-05	0.772079	1.50032	0.514611	0.568854	0.0680077	0.566328				X		X		X
L43B/ΔL43B	eL43B/ΔeL43B	complete	12	12024.8	1.29852e+08	9.26039e-05	8867.25	9.69519e+06	6.70777e-05	1.06211	1.66527	0.637799	0.737415	0.0746636	0.724351				X		X		X
L6A/ΔL6A	eL6A/ΔeL6A	complete	12	6951.83	5.67788e+07	0.000122437	3694.71	1.96524e+07	4.83923e-05	0.614033	0.728155	0.843272	0.531473	0.346122	0.395243						X	X	X
L6B/ΔL6B	eL6B/ΔeL6B	complete	11	5520.41	5.20804e+07	0.000105998	2052.07	2.21603e+07	5.74758e-05	0.4876	0.6679	0.73005	0.371723	0.425501	0.542235	X						X	X
L8A/ΔL8A	eL8A/ΔeL8A	complete	12	8235.27	6.20218e+07	0.00013278	1407.19	1.44956e+07	2.23165e-05	0.727395	0.795393	0.914509	0.170873	0.233718	0.168071						X	X	X
L8B/ΔL8B	eL8B/ΔeL8B	complete	11	14528	9.96124e+07	0.000145846	4910.07	4.02746e+07	2.64419e-05	1.28321	1.27747	1.0045	0.337972	0.404313	0.181301						X	X	X
S10A/ΔS10A	eS10A/ΔeS10A	complete	12	5003	53420750	9.36527e-05	2031.18	1.45462e+07	2.00897e-05	0.441898	0.68509	0.645023	0.405992	0.272295	0.214513	X						X	X
S10B/ΔS10B	eS10B/ΔeS10B	complete	12	9324.54	9.48837e+07	9.82733e-05	2745.12	6.52968e+06	3.18958e-05	0.823606	1.21683	0.676847	0.294397	0.0688177	0.324562						X	X	X
S12/ΔS12	eS12/ΔeS12	complete	11	12335.1	8.43981e+07	0.000146154	3184.18	5.14228e+07	0.000213243	1.08952	1.08236	1.00662	0.25814	0.609289	1.45903						X	X	X
S17A/ΔS17A	eS17A/ΔeS17A	complete	12	8971.84	88729825	0.000101114	1283.06	7.17182e+06	1.87393e-05	0.792453	1.13791	0.696413	0.14301	0.0808276	0.185328						X	X	X
S17B/ΔS17B	eS17B/ΔeS17B	complete	12	17220.5	1.09125e+08	0.000157806	3544.47	1.60079e+07	3.89241e-05	1.52103	1.39946	1.08687	0.205828	0.146693	0.246659		X					X	X
S19A/ΔS19A	eS19A/ΔeS19A	complete	12	8446.72	106773975	7.91085e-05	1726.65	8.8845e+06	1.29562e-05	0.746072	1.36931	0.544851	0.204416	0.0832085	0.163778						X	X	X
S19B/ΔS19B	eS19B/ΔeS19B	complete	12	12071.4	121967050	9.89729e-05	6793	2.51503e+07	7.13739e-05	1.06623	1.56416	0.681665	0.562734	0.206206	0.721146				X		X		X
S1A/ΔS1A	eS1A/ΔeS1A	complete	11	10566.5	55633400	0.000189931	5388.81	3.91601e+06	9.90637e-05	0.933304	0.713466	1.30813	0.50999	0.0703896	0.521578						X	X	X
S1B/ΔS1B	eS1B/ΔeS1B	complete	12	6793.27	58320900	0.000116481	3308.12	2.89917e+07	2.65378e-05	0.600028	0.747931	0.80225	0.486969	0.497107	0.227829						X	X	X
S21A/ΔS21A	eS21A/ΔeS21A	complete	12	11181.5	58863475	0.000189956	1185.31	9.7546e+06	3.02218e-05	0.987624	0.75489	1.3083	0.106006	0.165716	0.159099						X	X	X
S21B/ΔS21B	eS21B/ΔeS21B	complete	12	8126.72	5.20772e+07	0.000156051	1160.46	5.48953e+06	4.02755e-05	0.717807	0.66786	1.07479	0.142796	0.105411	0.258092						X	X	X
S24A/ΔS24A	eS24A/ΔeS24A	complete	12	6796.57	3.30915e+07	0.000205387	2266.93	4.62405e+06	8.96914e-05	0.600319	0.424379	1.41458	0.33354	0.139735	0.436694			X		X	X		X
S24B/ΔS24B	eS24B/ΔeS24B	complete	11	3633.08	8.82927e+07	4.11481e-05	680.196	1.02464e+07	8.48147e-06	0.320898	1.1323	0.283403	0.187223	0.116051	0.20612	X						X
S25A/ΔS25A	eS25A/ΔeS25A	complete	12	4892.48	79668975	6.14101e-05	1066.18	1.50052e+07	2.35476e-05	0.432137	1.02171	0.422955	0.217922	0.188344	0.383449	X						X
S25B/ΔS25B	eS25B/ΔeS25B	complete	12	5650.64	96746250	5.84068e-05	1029.15	6.74465e+06	1.17852e-05	0.499103	1.24071	0.402271	0.182129	0.0697149	0.201778	X						X
S26A/ΔS26A	eS26A/ΔeS26A	n.g.
S26B/ΔS26B	eS26B/ΔeS26B	complete	12	9849.34	71165600	0.0001384	1804.31	6.86986e+06	2.89232e-05	0.86996	0.912657	0.953217	0.183191	0.0965334	0.208982						X	X	X
S27A/ΔS27A	eS27A/ΔeS27A	complete	10	10606.6	68844820	0.000154066	2356.55	2.98756e+06	3.98095e-05	0.936851	0.882894	1.06111	0.222177	0.0433956	0.258392						X	X	X
S27B/ΔS27B	eS27B/ΔeS27B	complete	12	6460.83	4.41143e+07	0.000146456	1131.86	4.64576e+06	2.20449e-05	0.570664	0.565741	1.0087	0.175188	0.105312	0.150522						X	X	X
S28A/ΔS28A	eS28A/ΔeS28A	complete	12	9129.46	5.12303e+07	0.000178204	1003.87	4.76218e+06	3.33092e-05	0.806375	0.656999	1.22736	0.10996	0.0929562	0.186916						X	X	X
S28B/ΔS28B	eS28B/ΔeS28B	complete	11	9916.47	6.95247e+07	0.000142632	1742.43	1.2639e+07	1.51989e-05	0.87589	0.891614	0.982365	0.175711	0.181792	0.10656						X	X	X
S30A/ΔS30A	eS30A/ΔeS30A	complete	12	9740.84	7.29354e+07	0.000133554	973.977	4.4134e+06	1.14014e-05	0.860377	0.935354	0.919841	0.099989	0.0605111	0.0853689						X	X	X
S30B/ΔS30B	eS30B/ΔeS30B	complete	10	9522.26	84086180	0.000113244	2137.81	5.0787e+06	2.09605e-05	0.841071	1.07836	0.779957	0.224506	0.0603988	0.185091						X	X	X
S31/ΔS31	eS31/ΔeS31	complete	12	15410	38768525	0.000397488	9524.84	1.19917e+07	0.000154667	1.36112	0.497184	2.73765	0.618094	0.309316	0.389112			X		X	X
S4A/ΔS4A	eS4A/ΔeS4A	complete	12	9137.72	1.37278e+08	6.65638e-05	1895.15	4.07191e+07	1.41158e-05	0.807106	1.76051	0.458451	0.207398	0.296618	0.212064				X		X
S4B/ΔS4B	eS4B/ΔeS4B	complete	12	10043.2	9.3227e+07	0.000107729	3907.78	2.1819e+07	2.94675e-05	0.887085	1.19558	0.741969	0.389097	0.234042	0.273535						X	X	X
S6A/ΔS6A	eS6A/ΔeS6A	complete	11	8047.66	7.32623e+07	0.000109847	3269.87	2.87953e+07	2.1545e-05	0.710824	0.939547	0.756561	0.406313	0.393044	0.196136						X	X	X
S6B/ΔS6B	eS6B/ΔeS6B	complete	12	9714.04	1.20759e+08	8.04418e-05	2418.74	1.10548e+07	1.37967e-05	0.85801	1.54866	0.554034	0.248995	0.0915447	0.171511				X		X		X
S7A/ΔS7A	eS7A/ΔeS7A	complete	12	7102.63	6.76753e+07	0.000104952	1500.11	5.08509e+06	2.05875e-05	0.627352	0.867896	0.722843	0.211204	0.0751395	0.196162						X	X	X
S7B/ΔS7B	eS7B/ΔeS7B	complete	10	7408.92	88123000	8.40748e-05	1870.95	4.74932e+06	2.05404e-05	0.654406	1.13013	0.579056	0.252527	0.0538942	0.244311						X	X	X
S8A/ΔS8A	eS8A/ΔeS8A	complete	12	8810.75	9.29023e+07	9.48389e-05	2544.98	1.03329e+07	2.30876e-05	0.778225	1.19142	0.653192	0.28885	0.111223	0.243441						X	X	X
S8B/ΔS8B	eS8B/ΔeS8B	n.g.
P1A/ΔP1A	P1A/ΔP1A	complete	11	12820.5	7.14065e+07	0.000179542	3435.31	3.82364e+07	0.000136525	1.13239	0.915746	1.23658	0.267955	0.535476	0.760408						X	X	X
P1B/ΔP1B	P1B/ΔP1B	complete	11	8150.98	8.21795e+07	9.91851e-05	1248.23	6.68265e+06	1.11329e-05	0.71995	1.0539	0.683127	0.153139	0.0813177	0.112243						X	X	X
P2A/ΔP2A	P2A/ΔP2A	complete	12	15554.2	8.84004e+07	0.000175951	5647.49	6.12127e+06	5.90135e-05	1.37385	1.13368	1.21185	0.363086	0.0692449	0.335397						X	X	X
P2B/ΔP2B	P2B/ΔP2B	complete	12	14902.2	7.5886e+07	0.000196376	2999.25	8.52507e+06	3.00056e-05	1.31626	0.973193	1.35252	0.201262	0.112341	0.152797						X	X	X
P0/ΔP0	uL10/ΔuL10	complete	10	13740.4	93781600	0.000146515	1796.17	1.91103e+07	3.62088e-05	1.21365	1.20269	1.00911	0.130722	0.203774	0.247134						X	X	X
L12A/ΔL12A	uL11A/ΔuL11A	complete	11	7702.04	5.2846e+07	0.000145745	723.204	7.58592e+06	2.50332e-05	0.680296	0.677719	1.0038	0.0938977	0.143548	0.17176						X	X	X
L12B/ΔL12B	uL11B/ΔuL11B	complete	12	10559.4	6.71808e+07	0.000157179	2252.53	2.27576e+07	4.27588e-05	0.932679	0.861554	1.08255	0.21332	0.338752	0.272038						X	X	X
L16A/ΔL16A	uL13A/ΔuL13A	complete	11	21623.7	87129500	0.000248178	6298.71	7.83248e+06	7.2031e-05	1.90995	1.11738	1.7093	0.291288	0.0898947	0.290239		X					X
L16B/ΔL16B	uL13B/ΔuL13B	complete	12	22483.8	1.10555e+08	0.000203371	1873	1.39483e+07	3.04593e-05	1.98592	1.41781	1.4007	0.0833042	0.126166	0.149772		X					X	X
L23A/ΔL23A	uL14A/ΔuL14A	complete	11	15536.1	1.05238e+08	0.000147628	1367.91	9.96954e+06	1.56207e-05	1.37225	1.34961	1.01677	0.0880471	0.0947334	0.105811						X	X	X
L23B/ΔL23B	uL14B/ΔuL14B	complete	11	8147.79	7.31339e+07	0.000111409	569.65	3.80586e+06	7.27563e-06	0.719668	0.937899	0.767319	0.0699147	0.0520396	0.0653055						X	X	X
L28/ΔL28	uL15/ΔuL15	complete	12	17157.9	7.89379e+07	0.00021736	2775.97	1.08066e+07	3.55593e-05	1.5155	1.01233	1.49704	0.16179	0.136901	0.163597		X					X	X
L10/ΔL10	uL16/ΔuL16	complete	11	12240.8	9.17805e+07	0.000133371	1914.42	1.14156e+07	1.03415e-05	1.08119	1.17703	0.918576	0.156396	0.124379	0.0775397						X	X	X
L5/ΔL5	uL18/ΔuL18	n.g.
L1A/ΔL1A	uL1A/ΔuL1A	complete	11	21669.7	81807900	0.000264886	7214.54	1.21027e+07	0.000115188	1.91402	1.04914	1.82437	0.332932	0.14794	0.434858		X					X
L1B/ΔL1B	uL1B/ΔuL1B	complete	12	19086	71960625	0.000265228	4973.94	5.04119e+06	6.51131e-05	1.6858	0.922853	1.82673	0.260607	0.0700549	0.245499		X					X
L17A/ΔL17A	uL22A/uL22A	complete	11	7553.34	6.53959e+07	0.000115502	595.045	7.48472e+06	1.52074e-05	0.667163	0.838665	0.795506	0.078779	0.114452	0.131664						X	X	X
L17B/ΔL17B	uL22B/uL22B	complete	11	16404.4	55721100	0.000294403	6202.08	1.92247e+07	0.000248746	1.44895	0.71459	2.02767	0.378073	0.345016	0.844919						X	X
L25/ΔL25	uL23/ΔuL23	complete	10	12614.5	75210200	0.000167724	960.017	7.1915e+06	2.98249e-05	1.1142	0.964527	1.15518	0.0761042	0.0956186	0.177822						X	X	X
L26A/ΔL26A	uL24A/ΔuL24	complete	11	8744.35	97861200	8.93546e-05	2599.7	3.23211e+07	1.12424e-05	0.77236	1.25501	0.61542	0.2973	0.330275	0.125818						X	X	X
L26B/ΔL26B	uL24B/ΔuL2B	complete	11	8125.52	1.02289e+08	7.94369e-05	1132.48	1.09312e+07	1.23342e-05	0.717701	1.3118	0.547113	0.139374	0.106866	0.155271						X	X	X
L35A/ΔL35A	uL29A/ΔuL29A	complete	10	4118.41	89994710	4.57627e-05	1327.25	1.35671e+07	1.21351e-05	0.363765	1.15413	0.315186	0.322272	0.150755	0.265173	X						X
L35B/ΔL35B	uL29B/ΔuL29B	complete	12	11751.4	9.91742e+07	0.000118492	9635.06	6.60766e+06	9.90407e-05	1.03796	1.27185	0.816103	0.819908	0.0666267	0.835841						X	X	X
L2A/ΔL2A	uL2A/ΔuL2A	complete	11	11281.6	4.70818e+07	0.000239617	4147.13	8.78003e+06	0.000115256	0.99647	0.603797	1.65034	0.3676	0.186484	0.481001						X	X
L2B/ΔL2B	uL2B/ΔuL2B	complete	11	30567.7	5.35486e+07	0.00057084	30614.3	2.8028e+07	0.00119955	2.69994	0.686729	3.9316	1.00152	0.523413	2.10138		X					X
L3/ΔL3	uL3/ΔuL3	complete	12	14872.5	5.64446e+07	0.000263487	11023.2	9.64017e+06	0.00020377	1.31364	0.723869	1.81474	0.741182	0.17079	0.773359						X	X
L7A/ΔL7A	uL30A/ΔuL30A	complete	11	10817	7.1257e+07	0.000151802	1948.12	1.77479e+07	2.73547e-05	0.955429	0.91383	1.04552	0.180098	0.249068	0.180199						X	X	X
L7B/ΔL7B	uL30B/ΔuL30B	complete	10	12643	78271600	0.000161528	1863.39	1.88109e+07	2.90664e-05	1.11672	1.00379	1.1125	0.147385	0.240329	0.179947						X	X	X
L4A/ΔL4A	uL4A/ΔuL4A	complete	12	9424.43	47642475	0.000197816	1700.96	7.09547e+06	4.36411e-05	0.83243	0.610987	1.36244	0.180484	0.148932	0.220615						X	X	X
L4B/ΔL4B	uL4B/ΔuL4B	n.g.
L11A/ΔL11A	uL5A/ΔuL5A	n.g.
L11B/ΔL11B	uL5B/ΔuL5B	complete	12	10083.7	66751600	0.000151063	2127.87	1.03672e+07	1.38843e-05	0.890658	0.85605	1.04043	0.211021	0.15531	0.0919108						X	X	X
L9A/ΔL9A	uL6A/ΔuL6A	complete	11	18316.4	8.08499e+07	0.000226548	3298.5	9.50171e+06	2.68664e-05	1.61783	1.03685	1.56032	0.180085	0.117523	0.11859		X					X
L9B/ΔL9B	uL6B/ΔuL6B	n.g.
S20/ΔS20	uS10/ΔuS10	complete	12	4598.56	6.61461e+07	6.95212e-05	900.109	1.28082e+07	8.9744e-06	0.406176	0.848285	0.47882	0.195737	0.193634	0.129089	X						X
S14A/ΔS14A	uS11A/ΔuS11A	complete	12	17893.8	1.26102e+08	0.0001419	1978.96	1.90433e+07	2.20595e-05	1.5805	1.61719	0.977318	0.110595	0.151015	0.155458		X		X				X
S14B/ΔS14B	uS11B/ΔuS11B	complete	12	5871.4	9.28649e+07	6.32251e-05	3127.66	1.8219e+07	2.18019e-05	0.518601	1.19094	0.435456	0.532694	0.196188	0.344829						X	X
S23A/ΔS23A	uS12A/ΔuS12A	complete	12	9040.22	4.71653e+07	0.000191671	1285.4	5.06626e+06	1.63942e-05	0.798494	0.604868	1.32011	0.142187	0.107415	0.0855332						X	X	X
S23B/ΔS23B	uS12B/ΔuS12B	complete	12	8051.26	5.29552e+07	0.000152039	619.367	8.04588e+06	2.43047e-05	0.711142	0.679119	1.04715	0.0769279	0.151938	0.159858						X	X	X
S18A/ΔS18A	uS13A/ΔuS13A	complete	11	16859.1	2.19766e+08	7.67138e-05	6839.52	1.43647e+08	5.57698e-05	1.48911	2.81837	0.528358	0.405687	0.653635	0.726985				X		X		X
S18B/ΔS18B	uS13B/ΔuS13B	complete	11	11954.6	1.06031e+08	0.000112746	1632.1	1.22848e+07	1.68611e-05	1.05591	1.35979	0.776528	0.136525	0.11586	0.149549						X	X	X
S29A/ΔS29A	uS14A/ΔuS14A	complete	12	8352.86	88202500	9.4701e-05	1166.08	7.86093e+06	8.6984e-06	0.737781	1.13115	0.652243	0.139602	0.0891237	0.0918512						X	X	X
S29B/ΔS29B	uS14B/ΔuS14B	complete	12	11403.1	55867850	0.000204109	3825.84	1.55291e+07	0.000100388	1.0072	0.716472	1.40578	0.335508	0.277962	0.491833						X	X	X
S13/ΔS13	uS15/ΔuS15	complete	12	31067.1	156043900	0.000199092	14421.6	8.41427e+07	5.8519e-05	2.74405	2.00117	1.37122	0.464208	0.539225	0.29393		X		X				X
S11A/ΔS11A	uS17A/ΔuS17A	complete	12	14864.1	6.70446e+07	0.000221705	4974.84	3.13893e+07	0.000181455	1.3129	0.859807	1.52697	0.334689	0.468185	0.818453						X	X
S11B/ΔS11B	uS17B/ΔuS17B	complete	12	10861.1	52100325	0.000208464	5357.81	1.62083e+07	0.000158322	0.959322	0.668156	1.43577	0.493304	0.311099	0.75947						X	X	X
S15/ΔS15	uS19/ΔuS19	complete	11	4885.98	7.59996e+07	6.42896e-05	486.021	1.29891e+07	1.02852e-05	0.431563	0.97465	0.442788	0.0994725	0.170911	0.159982	X						X
S0A/ΔS0A	uS2A/ΔuS2A	complete	11	8295.01	7.83174e+07	0.000105915	2025.25	9.23315e+06	1.97372e-05	0.732671	1.00437	0.729481	0.244153	0.117894	0.186349						X	X	X
S0B/ΔS0B	uS2B/ΔuS2B	complete	11	8578.99	1.02688e+08	8.35444e-05	1481.22	1.67399e+07	1.26712e-05	0.757755	1.31691	0.575403	0.172657	0.163018	0.15167						X	X	X
S3/ΔS3	uS3/ΔuS3	complete	12	10144.8	9.232e+07	0.000109887	3981.42	8.02716e+06	3.70934e-05	0.896055	1.18395	0.756835	0.39246	0.0869492	0.337559						X	X	X
S9A/ΔS9A	uS4A/ΔuS4A	complete	10	13330.3	95180700	0.000140052	2977.23	3.56108e+07	3.13404e-05	1.17742	1.22064	0.964596	0.223343	0.374139	0.223776						X	X	X
S9B/ΔS9B	uS4B/ΔuS4B	complete	12	15080	1.00717e+08	0.000149726	9764.87	2.91681e+07	0.000102033	1.33197	1.29164	1.03122	0.647537	0.289604	0.681463						X	X	X
S2/ΔS2	uS5/ΔuS5	complete	12	5996.36	4.09055e+07	0.00014659	2326.86	9.47915e+06	6.53627e-05	0.529639	0.52459	1.00963	0.388045	0.231733	0.445886						X	X	X
S5/ΔS5	uS7/ΔuS7	complete	10	6715.14	46421880	0.000144655	1607.94	4.22669e+06	4.3683e-05	0.593127	0.595333	0.996293	0.23945	0.0910496	0.301981						X	X	X
S22A/ΔS22A	uS8A/ΔuS8A	complete	12	13713	52348750	0.000261954	4547.19	3.97521e+06	8.77344e-05	1.21122	0.671342	1.80418	0.331598	0.0759371	0.334923						X	X
S22B/ΔS22B	uS8B/ΔuS8B	complete	11	11639.7	5.78607e+07	0.000201167	2179.48	7.12366e+06	2.06342e-05	1.02809	0.74203	1.38552	0.187246	0.123117	0.102573						X	X	X
S16A/ΔS16A	uS9A/ΔuS9A	complete	12	7862.55	8.37947e+07	9.38312e-05	3375.43	3.29129e+07	3.05713e-05	0.694474	1.07462	0.646252	0.429304	0.392781	0.325812						X	X	X
S16B/ΔS16B	uS9B/ΔuS9B	complete	12	10122	7.84098e+07	0.000129091	3331.49	4.19705e+06	4.30886e-05	0.894042	1.00556	0.889099	0.329134	0.0535271	0.333786						X	X	X
				FF	REN	Ratio
Mean value of the complete set of ribosomal variant strains				10841.7	8.24166e+07	0.000142189
Standard deviation of the complete set of ribosomal variant strains				5104.28	2.99177e+07	7.66635e-05
Probability of normal distribution of the RVS around the WT mean				0.537454	0.441007	0.515629

## Sheet: Figure 03 - TE-FF vs REN
Figure S3 - RVS Screen. Protein expression matrix of ribosomal protein variant strains. Within one given RPV vehicle the REN signal is shown on the y -axis, and the TE-FF signal is shown on the x-axis, signals are normalized to respective wild type read out.
