# Supplementary material for: RiboScreenTM Technology Delivers a Ribosomal Target and a Small-Molecule Ligand for Ribosome Editing to Boost the Production Levels of Tropoelastin, the Monomeric Unit of Elastin
Source: Int J Mol Sci. 2024 Aug 1;25(15):8430. doi: 10.3390/ijms25158430 (PMC11312584; doi:10.3390/ijms25158430)
Supplement: Supplementary file 1 [file ijms-25-08430-s001.zip › Supplementary_Table_02_MoleculeScreen_Revised.xlsx]

## Sheet: Molecules-Mean
Supplementary-Table 02: Molecule Screen
Supporting Filter column 1 - Treatment & Conc.	Treatment	Conc [µM]	Raw FF signal [count]	Raw REN signal [count]	Ratio	Raw FF signal [%]	STD FF	Raw REN signal [%]	STD REN	Ratio [%]	STD RATIO	Target
Control c=0µM	Control	0	2466.67	170933	0.0144461	1	0.0582337	1	0.0231238	1	0.0786449
Compound 01 c=0,001µM	Compound 01	0.001	2860.33	141767	0.0204155	1.15959	0.0654329	0.829368	0.0903768	1.41322	0.228468
Compound 01 c=0,01µM	Compound 01	0.01	3084	141767	0.0222369	1.25027	0.107051	0.829368	0.12825	1.5393	0.328771
Compound 01 c=0,1µM	Compound 01	0.1	2944	156000	0.0191677	1.19351	0.0788792	0.912637	0.115359	1.32684	0.243449
Compound 01 c=1µM	Compound 01	1	3004	142800	0.0211984	1.21784	0.101365	0.835413	0.0664871	1.46741	0.219623
Compound 01 c=10µM	Compound 01	10	2970.67	151133	0.0197105	1.20432	0.0353432	0.884165	0.0672276	1.36442	0.0804088
Compound 01 c=100µM	Compound 01	100	4251	148567	0.028618	1.72338	0.0545417	0.86915	0.00862455	1.98102	0.0733414
Compound 03 c=0,001µM	Compound 03	0.001	2867	147700	0.019414	1.1623	0.159401	0.86408	0.0177543	1.34389	0.186696
Compound 03 c=0,01µM	Compound 03	0.01	2803.67	142967	0.0194634	1.13662	0.302499	0.836388	0.058923	1.34732	0.291669
Compound 03 c=0,1µM	Compound 03	0.1	2663.33	138533	0.0192285	1.07973	0.113538	0.810452	0.068718	1.33105	0.0905093
Compound 03 c=1µM	Compound 03	1	2333.33	131533	0.017719	0.945946	0.105743	0.769501	0.0572317	1.22656	0.0676201
Compound 03 c=10µM	Compound 03	10	2330	119967	0.0193446	0.944595	0.169157	0.701833	0.0471274	1.33909	0.16836
Compound 03 c=100µM	Compound 03	100	2803.67	122367	0.0236259	1.13662	0.306667	0.715874	0.083702	1.63545	0.641526
Compound 05 c=0,001µM	Compound 05	0.001	2233.33	91933.3	0.0533579	0.905405	0.29083	0.537832	0.405699	3.69359	4.00577
Compound 05 c=0,01µM	Compound 05	0.01	1950	91008	0.0551588	0.790541	0.284391	0.532418	0.416031	3.81826	4.48628
Compound 05 c=0,1µM	Compound 05	0.1	2380.33	109117	0.0570355	0.965	0.31029	0.638358	0.497238	3.94817	4.7301
Compound 05 c=1µM	Compound 05	1	2823.33	102467	0.0518391	1.14459	0.0475092	0.599454	0.395384	3.58846	3.83176
Compound 05 c=10µM	Compound 05	10	3114	112807	0.0367348	1.26243	0.172603	0.659945	0.316505	2.54289	1.98897
Compound 05 c=100µM	Compound 05	100	3847.67	119133	0.0323274	1.55986	0.248402	0.696958	0.00807106	2.2378	0.373115
Compound 07 c=0,001µM	Compound 07	0.001	2520	151267	0.016832	1.02162	0.119783	0.884945	0.086752	1.16516	0.212147
Compound 07 c=0,01µM	Compound 07	0.01	2600	156400	0.0165785	1.05405	0.166266	0.914977	0.0471588	1.14761	0.122372
Compound 07 c=0,1µM	Compound 07	0.1	2433.33	122867	0.019771	0.986486	0.135695	0.718799	0.0258494	1.36861	0.149805
Compound 07 c=1µM	Compound 07	1	2540	164700	0.0154371	1.02973	0.114666	0.963534	0.0148923	1.0686	0.135394
Compound 07 c=10µM	Compound 07	10	2636.67	139767	0.0192598	1.06892	0.0582337	0.817668	0.126641	1.33322	0.27084
Compound 07 c=100µM	Compound 07	100	3614	183233	0.0201319	1.46514	0.150812	1.07196	0.135294	1.39359	0.337292	X
Compound 08 c=0,001µM	Compound 08	0.001	2586.67	133300	0.0198532	1.04865	0.0376685	0.779836	0.125202	1.3743	0.290369
Compound 08 c=0,01µM	Compound 08	0.01	2703.33	134767	0.0206296	1.09595	0.056805	0.788417	0.136696	1.42804	0.343842
Compound 08 c=0,1µM	Compound 08	0.1	2520	145933	0.01796	1.02162	0.119371	0.853744	0.176243	1.24324	0.374498
Compound 08 c=1µM	Compound 08	1	2686.67	145033	0.019205	1.08919	0.072785	0.848479	0.171003	1.32942	0.358058
Compound 08 c=10µM	Compound 08	10	2927	136333	0.0223091	1.18662	0.191764	0.797582	0.139154	1.5443	0.512617
Compound 08 c=100µM	Compound 08	100	3987.67	149900	0.0276106	1.61662	0.183301	0.87695	0.177573	1.91129	0.549502
Compound 09 c=0,001µM	Compound 09	0.001	2690	149367	0.0181309	1.09054	0.0983891	0.87383	0.0736347	1.25507	0.182875
Compound 09 c=0,01µM	Compound 09	0.01	2606.67	147533	0.0180393	1.05676	0.0831163	0.863105	0.126826	1.24873	0.263059
Compound 09 c=0,1µM	Compound 09	0.1	2833.67	133933	0.0215869	1.14878	0.143693	0.783541	0.103472	1.49431	0.359459
Compound 09 c=1µM	Compound 09	1	2640	138200	0.0195406	1.07027	0.0866658	0.808502	0.12461	1.35266	0.3115
Compound 09 c=10µM	Compound 09	10	2890.33	142000	0.0206413	1.17176	0.0975422	0.830733	0.0965608	1.42885	0.259796
Compound 09 c=100µM	Compound 09	100	2970.67	144833	0.0208474	1.20432	0.0677043	0.847309	0.115305	1.44312	0.259019
Compound 10 c=0,001µM	Compound 10	0.001	2363.33	155467	0.0152624	0.958108	0.177655	0.909516	0.122121	1.05651	0.172273
Compound 10 c=0,01µM	Compound 10	0.01	2310	152933	0.0150604	0.936486	0.177825	0.894696	0.0952445	1.04252	0.141994
Compound 10 c=0,1µM	Compound 10	0.1	2400	133567	0.0180821	0.972973	0.161094	0.781396	0.088054	1.2517	0.225167
Compound 10 c=1µM	Compound 10	1	1653.33	124800	0.0130929	0.67027	0.192571	0.730109	0.0643606	0.90633	0.186045
Compound 10 c=10µM	Compound 10	10	2320	137467	0.0169817	0.940541	0.165324	0.804212	0.0913055	1.17553	0.21324
Compound 10 c=100µM	Compound 10	100	2653.67	124800	0.0212391	1.07581	0.171291	0.730109	0.0492289	1.47024	0.185971
Compound 11 c=0,001µM	Compound 11	0.001	1926.67	120933	0.0158429	0.781081	0.147365	0.707488	0.0835096	1.09669	0.0921591
Compound 11 c=0,01µM	Compound 11	0.01	2183.33	131667	0.0167577	0.885135	0.0990827	0.770281	0.109918	1.16002	0.175663
Compound 11 c=0,1µM	Compound 11	0.1	2260	148633	0.0154691	0.916216	0.133661	0.86954	0.140747	1.07081	0.222896
Compound 11 c=1µM	Compound 11	1	2176.67	142067	0.0153545	0.882432	0.106825	0.831123	0.0420091	1.06289	0.146756
Compound 11 c=10µM	Compound 11	10	2363.33	139767	0.0168654	0.958108	0.155822	0.817668	0.0952247	1.16747	0.0937508
Compound 11 c=100µM	Compound 11	100	2910.67	146467	0.019949	1.18	0.238036	0.856864	0.0892354	1.38093	0.280773
Compound 12 c=0,001µM	Compound 12	0.001	2633.67	138933	0.0193025	1.0677	0.166838	0.812793	0.0995405	1.33618	0.324111
Compound 12 c=0,01µM	Compound 12	0.01	2470	132600	0.0187434	1.00135	0.0652438	0.775741	0.0675366	1.29748	0.164323
Compound 12 c=0,1µM	Compound 12	0.1	2696.67	137633	0.0198433	1.09324	0.0906816	0.805187	0.0887412	1.37361	0.24317
Compound 12 c=1µM	Compound 12	1	2693.33	147933	0.0185712	1.09189	0.0974098	0.865445	0.112868	1.28555	0.290459
Compound 12 c=10µM	Compound 12	10	2813.33	133767	0.0213061	1.14054	0.013032	0.782566	0.107419	1.47487	0.207637
Compound 12 c=100µM	Compound 12	100	2790	146933	0.0196609	1.13108	0.00702183	0.859594	0.187447	1.36099	0.322907
Compound 13 c=0,001µM	Compound 13	0.001	2096.67	138667	0.0150694	0.85	0.183838	0.811232	0.12925	1.04315	0.106108
Compound 13 c=0,01µM	Compound 13	0.01	2250	139367	0.0164077	0.912162	0.0663677	0.815328	0.116163	1.13579	0.201235
Compound 13 c=0,1µM	Compound 13	0.1	2333.33	149467	0.0158343	0.945946	0.150292	0.874415	0.123403	1.0961	0.228773
Compound 13 c=1µM	Compound 13	1	2386.67	147600	0.0162304	0.967568	0.0805047	0.863495	0.0666105	1.12352	0.127951
Compound 13 c=10µM	Compound 13	10	2673.33	167633	0.0159267	1.08378	0.159368	0.980694	0.0155811	1.10249	0.147383
Compound 13 c=100µM	Compound 13	100	3267.33	131110	0.0268895	1.32459	0.160369	0.767024	0.218171	1.86137	0.733896
Compound 14 c=0,001µM	Compound 14	0.001	2943.67	121967	0.0253069	1.19338	0.168651	0.713534	0.146705	1.75182	0.626265
Compound 14 c=0,01µM	Compound 14	0.01	3177.33	127833	0.0247	1.28811	0.26376	0.747855	0.0752326	1.70981	0.200309
Compound 14 c=0,1µM	Compound 14	0.1	2883.67	115973	0.0257631	1.16905	0.0975254	0.678471	0.124685	1.7834	0.508936
Compound 14 c=1µM	Compound 14	1	2567	93276.7	0.0326216	1.04068	0.250801	0.54569	0.236173	2.25816	1.39225
Compound 14 c=10µM	Compound 14	10	2457	81486.7	0.0598627	0.996081	0.290319	0.476716	0.34197	4.14387	4.30087
Compound 14 c=100µM	Compound 14	100	2320	68223.3	0.0546501	0.940541	0.221271	0.399122	0.266582	3.78304	3.20995
Compound 15 c=0,001µM	Compound 15	0.001	2206.67	133833	0.0162927	0.894595	0.251689	0.782956	0.127773	1.12783	0.173731
Compound 15 c=0,01µM	Compound 15	0.01	2090	137800	0.0152539	0.847297	0.247696	0.806162	0.0673768	1.05592	0.310685
Compound 15 c=0,1µM	Compound 15	0.1	2330	128667	0.0181675	0.944595	0.170029	0.75273	0.0567453	1.25761	0.229876
Compound 15 c=1µM	Compound 15	1	2393.33	135533	0.0177055	0.97027	0.139104	0.792902	0.111138	1.22563	0.103322
Compound 15 c=10µM	Compound 15	10	2223.33	134767	0.0164239	0.901351	0.149579	0.788417	0.0656227	1.13691	0.0926284
Compound 15 c=100µM	Compound 15	100	3287.67	129370	0.0274331	1.33284	0.0873584	0.756845	0.210651	1.899	0.754353
Compound 17 c=0,001µM	Compound 17	0.001	2736.67	166067	0.0165518	1.10946	0.0429679	0.971529	0.083796	1.14576	0.0969897
Compound 17 c=0,01µM	Compound 17	0.01	2000	184033	0.0108476	0.810811	0.0958507	1.07664	0.095115	0.7509	0.0244353
Compound 17 c=0,1µM	Compound 17	0.1	2833.67	155400	0.0182193	1.14878	0.132084	0.909126	0.0132246	1.26119	0.128901
Compound 17 c=1µM	Compound 17	1	2980.33	163800	0.0182817	1.20824	0.0735231	0.958268	0.0902359	1.26551	0.119853
Compound 17 c=10µM	Compound 17	10	2983.67	155833	0.0193202	1.20959	0.111697	0.911661	0.0995234	1.3374	0.199552
Compound 17 c=100µM	Compound 17	100	4884.67	175133	0.0280176	1.98027	0.122013	1.02457	0.0657139	1.93946	0.224989	X
Compound 18 c=0,001µM	Compound 18	0.001	2663.33	133400	0.0204688	1.07973	0.0996616	0.780421	0.127953	1.41691	0.340023
Compound 18 c=0,01µM	Compound 18	0.01	2633.33	144533	0.0184832	1.06757	0.0389555	0.845554	0.117318	1.27946	0.206021
Compound 18 c=0,1µM	Compound 18	0.1	2636.67	134167	0.0202016	1.06892	0.121102	0.784906	0.133399	1.39841	0.350937
Compound 18 c=1µM	Compound 18	1	2790	142467	0.0199508	1.13108	0.0162162	0.833463	0.133291	1.38106	0.241401
Compound 18 c=10µM	Compound 18	10	2276.67	138730	0.0171261	0.922973	0.12537	0.811603	0.248759	1.18552	0.24295
Compound 18 c=100µM	Compound 18	100	2687	130733	0.0215879	1.08932	0.212321	0.764821	0.157362	1.49438	0.548052
Compound 20 c=0,001µM	Compound 20	0.001	1990	196833	0.0101471	0.806757	0.0477966	1.15152	0.0944235	0.702415	0.0605261
Compound 20 c=0,01µM	Compound 20	0.01	2773.33	148467	0.0195947	1.12432	0.120695	0.868565	0.194242	1.3564	0.424812
Compound 20 c=0,1µM	Compound 20	0.1	2646.67	132433	0.0204848	1.07297	0.0590743	0.774766	0.131631	1.41802	0.307814
Compound 20 c=1µM	Compound 20	1	2616.67	139867	0.0195552	1.06081	0.0881077	0.818253	0.177597	1.35367	0.411057
Compound 20 c=10µM	Compound 20	10	2563.33	113000	0.0227925	1.03919	0.0406081	0.661076	0.0674352	1.57777	0.112632
Compound 20 c=100µM	Compound 20	100	2703.67	86630	0.0333886	1.09608	0.242902	0.506806	0.195534	2.31126	0.610768
Compound 22 c=0,001µM	Compound 22	0.001	2530	168100	0.0150658	1.02568	0.0401331	0.983424	0.0289572	1.0429	0.0714741
Compound 22 c=0,01µM	Compound 22	0.01	2680	155900	0.0171848	1.08649	0.0974661	0.912051	0.0744613	1.18958	0.00963045
Compound 22 c=0,1µM	Compound 22	0.1	2495.5	162400	0.0154148	1.01169	0.0604863	0.950078	0.0521229	1.06706	0.122137
Compound 22 c=1µM	Compound 22	1	2665	168600	0.0158043	1.08041	0.0372664	0.986349	0.0173743	1.09402	0.0184708
Compound 22 c=10µM	Compound 22	10	2450	157167	0.0155697	0.993243	0.09289	0.919462	0.0585179	1.07778	0.0381565
Compound 22 c=100µM	Compound 22	100	2576.67	175167	0.0148591	1.04459	0.013032	1.02477	0.122841	1.02859	0.131002
Compound 23 c=0,001µM	Compound 23	0.001	2980.67	153167	0.0201128	1.20838	0.0639466	0.896061	0.17678	1.39227	0.344329
Compound 23 c=0,01µM	Compound 23	0.01	2756.67	141267	0.0198603	1.11757	0.0414096	0.826443	0.122046	1.37479	0.246771
Compound 23 c=0,1µM	Compound 23	0.1	2723.67	136633	0.0203964	1.10419	0.127287	0.799337	0.155543	1.4119	0.286196
Compound 23 c=1µM	Compound 23	1	2873.67	151200	0.0193295	1.165	0.111571	0.884555	0.163837	1.33805	0.199247
Compound 23 c=10µM	Compound 23	10	2850	145967	0.0198419	1.15541	0.0176712	0.853939	0.134889	1.37351	0.208344
Compound 23 c=100µM	Compound 23	100	3204	138567	0.0239188	1.29892	0.255871	0.810647	0.117077	1.65573	0.583122
Compound 24 c=0,001µM	Compound 24	0.001	2903.67	156867	0.0187958	1.17716	0.143693	0.917707	0.11118	1.3011	0.273793
Compound 24 c=0,01µM	Compound 24	0.01	2690	135000	0.0202647	1.09054	0.104858	0.789782	0.0904121	1.40278	0.308859
Compound 24 c=0,1µM	Compound 24	0.1	2827	136767	0.0214299	1.14608	0.0671029	0.800117	0.169488	1.48344	0.376757
Compound 24 c=1µM	Compound 24	1	2766.67	136167	0.0205418	1.12162	0.0513336	0.796607	0.0858457	1.42196	0.215492
Compound 24 c=10µM	Compound 24	10	2840.33	147567	0.0194621	1.15149	0.128348	0.8633	0.119421	1.34722	0.213659
Compound 24 c=100µM	Compound 24	100	3467.67	125067	0.0285735	1.40581	0.13666	0.731669	0.121556	1.97794	0.529347
Compound 25 c=0,001µM	Compound 25	0.001	3064	149133	0.0205437	1.24216	0.0853732	0.872465	0.0125791	1.42209	0.0936413
Compound 25 c=0,01µM	Compound 25	0.01	2897.33	153700	0.0189192	1.17459	0.094208	0.899181	0.0479826	1.30964	0.155814
Compound 25 c=0,1µM	Compound 25	0.1	3161	165867	0.0191695	1.28149	0.0280873	0.970359	0.0883644	1.32697	0.130398
Compound 25 c=1µM	Compound 25	1	3083.67	155400	0.0204096	1.25014	0.122215	0.909126	0.153758	1.41281	0.367396
Compound 25 c=10µM	Compound 25	10	3051	149667	0.0210126	1.23689	0.018578	0.875585	0.182723	1.45455	0.312439
Compound 25 c=100µM	Compound 25	100	4197.67	157533	0.0273124	1.70176	0.148643	0.921607	0.143623	1.89064	0.460464	X
Compound 26 c=0,001µM	Compound 26	0.001	2103.33	94683.3	0.0508232	0.852703	0.187205	0.55392	0.412608	3.51813	4.01638
Compound 26 c=0,01µM	Compound 26	0.01	2200	98966.7	0.0518515	0.891892	0.17824	0.578978	0.425319	3.58932	4.19847
Compound 26 c=0,1µM	Compound 26	0.1	2573.33	114953	0.0486297	1.04324	0.170383	0.672504	0.465179	3.36629	3.94766
Compound 26 c=1µM	Compound 26	1	2520	113333	0.0467923	1.02162	0.240628	0.663027	0.474395	3.2391	3.79476
Compound 26 c=10µM	Compound 26	10	2473.33	101043	0.0496883	1.0027	0.200269	0.591127	0.400602	3.43957	3.93019
Compound 26 c=100µM	Compound 26	100	3577.33	126660	0.0525838	1.45027	0.221182	0.740991	0.478938	3.64001	3.93961
Compound 27 c=0,001µM	Compound 27	0.001	2733.33	141033	0.0196604	1.10811	0.0967326	0.825078	0.0973345	1.36095	0.254599
Compound 27 c=0,01µM	Compound 27	0.01	2663.33	142167	0.0188324	1.07973	0.0811149	0.831708	0.0515529	1.30364	0.170187
Compound 27 c=0,1µM	Compound 27	0.1	2733.33	140700	0.0196212	1.10811	0.0743489	0.823128	0.134799	1.35824	0.125782
Compound 27 c=1µM	Compound 27	1	2676.67	141667	0.0189589	1.08514	0.0709556	0.828783	0.0519234	1.31239	0.132187
Compound 27 c=10µM	Compound 27	10	2843.67	136967	0.0210092	1.15284	0.0935691	0.801287	0.123218	1.45432	0.192273
Compound 27 c=100µM	Compound 27	100	3811	131700	0.029563	1.545	0.164527	0.770476	0.105023	2.04644	0.483841
Compound 28 c=0,001µM	Compound 28	0.001	2987.33	156033	0.0195076	1.21108	0.0732431	0.912832	0.150974	1.35037	0.248681
Compound 28 c=0,01µM	Compound 28	0.01	2870	153000	0.0191987	1.16351	0.0280873	0.895086	0.157453	1.32899	0.260304
Compound 28 c=0,1µM	Compound 28	0.1	2803.33	142933	0.019948	1.13649	0.0608558	0.836193	0.115274	1.38086	0.253011
Compound 28 c=1µM	Compound 28	1	2740	133400	0.0209352	1.11081	0.0674729	0.780421	0.124943	1.4492	0.266581
Compound 28 c=10µM	Compound 28	10	2776.67	143433	0.0199267	1.12568	0.08717	0.839119	0.155502	1.37938	0.320434
Compound 28 c=100µM	Compound 28	100	3497.67	139167	0.0262496	1.41797	0.109259	0.814158	0.167974	1.81708	0.566452
Compound 29 c=0,001µM	Compound 29	0.001	2696.67	145300	0.0187608	1.09324	0.0686002	0.850039	0.0912036	1.29868	0.19909
Compound 29 c=0,01µM	Compound 29	0.01	2663.33	136000	0.0207242	1.07973	0.0587954	0.795632	0.243673	1.43459	0.402249
Compound 29 c=0,1µM	Compound 29	0.1	2046.7	101067	0.0238903	0.829743	0.376248	0.591264	0.384211	1.65375	0.593124
Compound 29 c=1µM	Compound 29	1	2753.67	139100	0.020346	1.11635	0.126569	0.813768	0.13463	1.40841	0.349225
Compound 29 c=10µM	Compound 29	10	2803.33	139800	0.0205366	1.13649	0.0414096	0.817863	0.138988	1.4216	0.299355
Compound 29 c=100µM	Compound 29	100	3761	167567	0.0232324	1.52473	0.069157	0.980304	0.189831	1.60822	0.422758	X
Compound 31 c=0,001µM	Compound 31	0.001	2510	135933	0.018908	1.01757	0.176573	0.795242	0.120131	1.30887	0.346653
Compound 31 c=0,01µM	Compound 31	0.01	2710.67	139000	0.019565	1.09892	0.253539	0.813183	0.0545579	1.35435	0.332892
Compound 31 c=0,1µM	Compound 31	0.1	2483.33	116947	0.0229745	1.00676	0.190037	0.684165	0.182898	1.59036	0.722117
Compound 31 c=1µM	Compound 31	1	2316.67	119033	0.0194942	0.939189	0.211641	0.696373	0.00995113	1.34945	0.314913
Compound 31 c=10µM	Compound 31	10	2660	113000	0.0235589	1.07838	0.183286	0.661076	0.00456918	1.63082	0.287113
Compound 31 c=100µM	Compound 31	100	3133.67	105267	0.0297191	1.27041	0.312215	0.615835	0.0223563	2.05724	0.469344
Compound 32 c=0,001µM	Compound 32	0.001	2333.33	123433	0.0191722	0.945946	0.0643987	0.722114	0.0903749	1.32715	0.235156
Compound 32 c=0,01µM	Compound 32	0.01	2406.67	122867	0.0198518	0.975676	0.0615273	0.718799	0.112009	1.3742	0.195137
Compound 32 c=0,1µM	Compound 32	0.1	2210	125133	0.0178487	0.895946	0.130676	0.732059	0.135345	1.23554	0.161223
Compound 32 c=1µM	Compound 32	1	2386.67	86246.7	0.0288484	0.967568	0.044656	0.504563	0.136816	1.99697	0.45031
Compound 32 c=10µM	Compound 32	10	2410	129700	0.0185804	0.977027	0.120876	0.758775	0.0915576	1.28619	0.0222225
Compound 32 c=100µM	Compound 32	100	2883.67	104060	0.0280688	1.16905	0.0828956	0.608775	0.103412	1.94301	0.220814
Compound 33 c=0,001µM	Compound 33	0.001	2173.33	139233	0.0155895	0.881081	0.174952	0.814548	0.0440532	1.07915	0.195861
Compound 33 c=0,01µM	Compound 33	0.01	2246.67	138967	0.0161094	0.910811	0.230488	0.812988	0.190119	1.11514	0.0326112
Compound 33 c=0,1µM	Compound 33	0.1	2170	128783	0.0168305	0.87973	0.254374	0.753413	0.169404	1.16505	0.163691
Compound 33 c=1µM	Compound 33	1	2603.67	136933	0.0197482	1.05554	0.192856	0.801092	0.203024	1.36703	0.3933
Compound 33 c=10µM	Compound 33	10	2777	139733	0.0206745	1.12581	0.176501	0.817473	0.227688	1.43115	0.39484
Compound 33 c=100µM	Compound 33	100	3297.33	115703	0.02994	1.33676	0.187961	0.676892	0.143013	2.07254	0.72883
Compound 34 c=0,001µM	Compound 34	0.001	2847	124033	0.0229027	1.15419	0.40536	0.725624	0.0920131	1.58539	0.49361
Compound 34 c=0,01µM	Compound 34	0.01	2190	136033	0.0160449	0.887838	0.167546	0.795827	0.0713976	1.11068	0.139472
Compound 34 c=0,1µM	Compound 34	0.1	2216.67	137267	0.0161316	0.898649	0.148753	0.803042	0.040147	1.11667	0.169741
Compound 34 c=1µM	Compound 34	1	2386.67	97416.7	0.0245992	0.967568	0.044656	0.56991	0.0577296	1.70283	0.104225
Compound 34 c=10µM	Compound 34	10	2430	136800	0.018048	0.985135	0.118403	0.800312	0.094265	1.24933	0.267812
Compound 34 c=100µM	Compound 34	100	3324	126900	0.0261905	1.34757	0.172846	0.742395	0.0507556	1.81298	0.190567
Compound 35 c=0,001µM	Compound 35	0.001	2690.33	100493	0.049365	1.09068	0.248474	0.58791	0.384143	3.41719	3.66092
Compound 35 c=0,01µM	Compound 35	0.01	2700.33	104403	0.043688	1.09473	0.312675	0.610784	0.383827	3.02421	3.0196
Compound 35 c=0,1µM	Compound 35	0.1	2663.33	100770	0.0507374	1.07973	0.183749	0.589528	0.382572	3.51219	3.90214
Compound 35 c=1µM	Compound 35	1	1713.33	94093.3	0.036982	0.694595	0.198165	0.550468	0.37397	2.56	2.94044
Compound 35 c=10µM	Compound 35	10	2543.33	97313.3	0.0412118	1.03108	0.139987	0.569306	0.329269	2.8528	2.72816
Compound 35 c=100µM	Compound 35	100	3107.33	89600	0.0504644	1.25973	0.152235	0.524181	0.321307	3.49329	2.74015

## Sheet: Figure 06 - Molecules
Supporting Filter column 1 - Treatment & Conc.	Treatment	Conc [µM]	Raw FF signal [count]	Raw REN signal [count]	Ratio	Raw FF signal [%]	STD FF	Raw REN signal [%]	STD REN	Ratio [%]	STD RATIO	Target		Supporting Filter column 1 - Treatment & Conc.	Treatment	Conc [µM]	Raw FF signal [count]	Raw REN signal [count]	Ratio	Raw FF signal [%]	STD FF	Raw REN signal [%]	STD REN	Ratio [%]	STD RATIO	Target		Supporting Filter column 1 - Treatment & Conc.	Treatment	Conc [µM]	Raw FF signal [count]	Raw REN signal [count]	Ratio	Raw FF signal [%]	STD FF	Raw REN signal [%]	STD REN	Ratio [%]	STD RATIO	Target		Supporting Filter column 1 - Treatment & Conc.	Treatment	Conc [µM]	Raw FF signal [count]	Raw REN signal [count]	Ratio	Raw FF signal [%]	STD FF
Control c=0µM	Control	0	2466.67	170933	0.0144461	1	0.0582337	1	0.0231238	1	0.0786449			Control c=0µM	Control	0	2466.67	170933	0.0144461	1	0.0582337	1	0.0231238	1	0.0786449			Control c=0µM	Control	0	2466.67	170933	0.0144461	1	0.0582337	1	0.0231238	1	0.0786449			Control c=0µM	Control	0	2466.67	170933	0.0144461	1	0.0582337
Compound 01 c=0,001µM	Compound 01	0.001	2860.33	141767	0.0204155	1.15959	0.0654329	0.829368	0.0903768	1.41322	0.228468			Compound 13 c=0,001µM	Compound 13	0.001	2096.67	138667	0.0150694	0.85	0.183838	0.811232	0.12925	1.04315	0.106108			Compound 26 c=0,001µM	Compound 26	0.001	2103.33	94683.3	0.0508232	0.852703	0.187205	0.55392	0.412608	3.51813	4.01638			Compound 07 c=0,001µM	Compound 07	0.001	2520	151267	0.016832	1.02162	0.119783
Compound 01 c=0,01µM	Compound 01	0.01	3084	141767	0.0222369	1.25027	0.107051	0.829368	0.12825	1.5393	0.328771			Compound 13 c=0,01µM	Compound 13	0.01	2250	139367	0.0164077	0.912162	0.0663677	0.815328	0.116163	1.13579	0.201235			Compound 26 c=0,01µM	Compound 26	0.01	2200	98966.7	0.0518515	0.891892	0.17824	0.578978	0.425319	3.58932	4.19847			Compound 07 c=0,01µM	Compound 07	0.01	2600	156400	0.0165785	1.05405	0.166266
Compound 01 c=0,1µM	Compound 01	0.1	2944	156000	0.0191677	1.19351	0.0788792	0.912637	0.115359	1.32684	0.243449			Compound 13 c=0,1µM	Compound 13	0.1	2333.33	149467	0.0158343	0.945946	0.150292	0.874415	0.123403	1.0961	0.228773			Compound 26 c=0,1µM	Compound 26	0.1	2573.33	114953	0.0486297	1.04324	0.170383	0.672504	0.465179	3.36629	3.94766			Compound 07 c=0,1µM	Compound 07	0.1	2433.33	122867	0.019771	0.986486	0.135695
Compound 01 c=1µM	Compound 01	1	3004	142800	0.0211984	1.21784	0.101365	0.835413	0.0664871	1.46741	0.219623			Compound 13 c=1µM	Compound 13	1	2386.67	147600	0.0162304	0.967568	0.0805047	0.863495	0.0666105	1.12352	0.127951			Compound 26 c=1µM	Compound 26	1	2520	113333	0.0467923	1.02162	0.240628	0.663027	0.474395	3.2391	3.79476			Compound 07 c=1µM	Compound 07	1	2540	164700	0.0154371	1.02973	0.114666
Compound 01 c=10µM	Compound 01	10	2970.67	151133	0.0197105	1.20432	0.0353432	0.884165	0.0672276	1.36442	0.0804088			Compound 13 c=10µM	Compound 13	10	2673.33	167633	0.0159267	1.08378	0.159368	0.980694	0.0155811	1.10249	0.147383			Compound 26 c=10µM	Compound 26	10	2473.33	101043	0.0496883	1.0027	0.200269	0.591127	0.400602	3.43957	3.93019			Compound 07 c=10µM	Compound 07	10	2636.67	139767	0.0192598	1.06892	0.0582337
Compound 01 c=100µM	Compound 01	100	4251	148567	0.028618	1.72338	0.0545417	0.86915	0.00862455	1.98102	0.0733414			Compound 13 c=100µM	Compound 13	100	3267.33	131110	0.0268895	1.32459	0.160369	0.767024	0.218171	1.86137	0.733896			Compound 26 c=100µM	Compound 26	100	3577.33	126660	0.0525838	1.45027	0.221182	0.740991	0.478938	3.64001	3.93961			Compound 07 c=100µM	Compound 07	100	3614	183233	0.0201319	1.46514	0.150812
Compound 03 c=0,001µM	Compound 03	0.001	2867	147700	0.019414	1.1623	0.159401	0.86408	0.0177543	1.34389	0.186696			Compound 14 c=0,001µM	Compound 14	0.001	2943.67	121967	0.0253069	1.19338	0.168651	0.713534	0.146705	1.75182	0.626265			Compound 27 c=0,001µM	Compound 27	0.001	2733.33	141033	0.0196604	1.10811	0.0967326	0.825078	0.0973345	1.36095	0.254599			Compound 17 c=0,001µM	Compound 17	0.001	2736.67	166067	0.0165518	1.10946	0.0429679
Compound 03 c=0,01µM	Compound 03	0.01	2803.67	142967	0.0194634	1.13662	0.302499	0.836388	0.058923	1.34732	0.291669			Compound 14 c=0,01µM	Compound 14	0.01	3177.33	127833	0.0247	1.28811	0.26376	0.747855	0.0752326	1.70981	0.200309			Compound 27 c=0,01µM	Compound 27	0.01	2663.33	142167	0.0188324	1.07973	0.0811149	0.831708	0.0515529	1.30364	0.170187			Compound 17 c=0,01µM	Compound 17	0.01	2000	184033	0.0108476	0.810811	0.0958507
Compound 03 c=0,1µM	Compound 03	0.1	2663.33	138533	0.0192285	1.07973	0.113538	0.810452	0.068718	1.33105	0.0905093			Compound 14 c=0,1µM	Compound 14	0.1	2883.67	115973	0.0257631	1.16905	0.0975254	0.678471	0.124685	1.7834	0.508936			Compound 27 c=0,1µM	Compound 27	0.1	2733.33	140700	0.0196212	1.10811	0.0743489	0.823128	0.134799	1.35824	0.125782			Compound 17 c=0,1µM	Compound 17	0.1	2833.67	155400	0.0182193	1.14878	0.132084
Compound 03 c=1µM	Compound 03	1	2333.33	131533	0.017719	0.945946	0.105743	0.769501	0.0572317	1.22656	0.0676201			Compound 14 c=1µM	Compound 14	1	2567	93276.7	0.0326216	1.04068	0.250801	0.54569	0.236173	2.25816	1.39225			Compound 27 c=1µM	Compound 27	1	2676.67	141667	0.0189589	1.08514	0.0709556	0.828783	0.0519234	1.31239	0.132187			Compound 17 c=1µM	Compound 17	1	2980.33	163800	0.0182817	1.20824	0.0735231
Compound 03 c=10µM	Compound 03	10	2330	119967	0.0193446	0.944595	0.169157	0.701833	0.0471274	1.33909	0.16836			Compound 14 c=10µM	Compound 14	10	2457	81486.7	0.0598627	0.996081	0.290319	0.476716	0.34197	4.14387	4.30087			Compound 27 c=10µM	Compound 27	10	2843.67	136967	0.0210092	1.15284	0.0935691	0.801287	0.123218	1.45432	0.192273			Compound 17 c=10µM	Compound 17	10	2983.67	155833	0.0193202	1.20959	0.111697
Compound 03 c=100µM	Compound 03	100	2803.67	122367	0.0236259	1.13662	0.306667	0.715874	0.083702	1.63545	0.641526			Compound 14 c=100µM	Compound 14	100	2320	68223.3	0.0546501	0.940541	0.221271	0.399122	0.266582	3.78304	3.20995			Compound 27 c=100µM	Compound 27	100	3811	131700	0.029563	1.545	0.164527	0.770476	0.105023	2.04644	0.483841			Compound 17 c=100µM	Compound 17	100	4884.67	175133	0.0280176	1.98027	0.122013
Compound 05 c=0,001µM	Compound 05	0.001	2233.33	91933.3	0.0533579	0.905405	0.29083	0.537832	0.405699	3.69359	4.00577			Compound 15 c=0,001µM	Compound 15	0.001	2206.67	133833	0.0162927	0.894595	0.251689	0.782956	0.127773	1.12783	0.173731			Compound 28 c=0,001µM	Compound 28	0.001	2987.33	156033	0.0195076	1.21108	0.0732431	0.912832	0.150974	1.35037	0.248681			Compound 22 c=0,001µM	Compound 22	0.001	2530	168100	0.0150658	1.02568	0.0401331
Compound 05 c=0,01µM	Compound 05	0.01	1950	91008	0.0551588	0.790541	0.284391	0.532418	0.416031	3.81826	4.48628			Compound 15 c=0,01µM	Compound 15	0.01	2090	137800	0.0152539	0.847297	0.247696	0.806162	0.0673768	1.05592	0.310685			Compound 28 c=0,01µM	Compound 28	0.01	2870	153000	0.0191987	1.16351	0.0280873	0.895086	0.157453	1.32899	0.260304			Compound 22 c=0,01µM	Compound 22	0.01	2680	155900	0.0171848	1.08649	0.0974661
Compound 05 c=0,1µM	Compound 05	0.1	2380.33	109117	0.0570355	0.965	0.31029	0.638358	0.497238	3.94817	4.7301			Compound 15 c=0,1µM	Compound 15	0.1	2330	128667	0.0181675	0.944595	0.170029	0.75273	0.0567453	1.25761	0.229876			Compound 28 c=0,1µM	Compound 28	0.1	2803.33	142933	0.019948	1.13649	0.0608558	0.836193	0.115274	1.38086	0.253011			Compound 22 c=0,1µM	Compound 22	0.1	2495.5	162400	0.0154148	1.01169	0.0604863
Compound 05 c=1µM	Compound 05	1	2823.33	102467	0.0518391	1.14459	0.0475092	0.599454	0.395384	3.58846	3.83176			Compound 15 c=1µM	Compound 15	1	2393.33	135533	0.0177055	0.97027	0.139104	0.792902	0.111138	1.22563	0.103322			Compound 28 c=1µM	Compound 28	1	2740	133400	0.0209352	1.11081	0.0674729	0.780421	0.124943	1.4492	0.266581			Compound 22 c=1µM	Compound 22	1	2665	168600	0.0158043	1.08041	0.0372664
Compound 05 c=10µM	Compound 05	10	3114	112807	0.0367348	1.26243	0.172603	0.659945	0.316505	2.54289	1.98897			Compound 15 c=10µM	Compound 15	10	2223.33	134767	0.0164239	0.901351	0.149579	0.788417	0.0656227	1.13691	0.0926284			Compound 28 c=10µM	Compound 28	10	2776.67	143433	0.0199267	1.12568	0.08717	0.839119	0.155502	1.37938	0.320434			Compound 22 c=10µM	Compound 22	10	2450	157167	0.0155697	0.993243	0.09289
Compound 05 c=100µM	Compound 05	100	3847.67	119133	0.0323274	1.55986	0.248402	0.696958	0.00807106	2.2378	0.373115			Compound 15 c=100µM	Compound 15	100	3287.67	129370	0.0274331	1.33284	0.0873584	0.756845	0.210651	1.899	0.754353			Compound 28 c=100µM	Compound 28	100	3497.67	139167	0.0262496	1.41797	0.109259	0.814158	0.167974	1.81708	0.566452			Compound 22 c=100µM	Compound 22	100	2576.67	175167	0.0148591	1.04459	0.013032
Compound 07 c=0,001µM	Compound 07	0.001	2520	151267	0.016832	1.02162	0.119783	0.884945	0.086752	1.16516	0.212147			Compound 17 c=0,001µM	Compound 17	0.001	2736.67	166067	0.0165518	1.10946	0.0429679	0.971529	0.083796	1.14576	0.0969897			Compound 29 c=0,001µM	Compound 29	0.001	2696.67	145300	0.0187608	1.09324	0.0686002	0.850039	0.0912036	1.29868	0.19909			Compound 25 c=0,001µM	Compound 25	0.001	3064	149133	0.0205437	1.24216	0.0853732
Compound 07 c=0,01µM	Compound 07	0.01	2600	156400	0.0165785	1.05405	0.166266	0.914977	0.0471588	1.14761	0.122372			Compound 17 c=0,01µM	Compound 17	0.01	2000	184033	0.0108476	0.810811	0.0958507	1.07664	0.095115	0.7509	0.0244353			Compound 29 c=0,01µM	Compound 29	0.01	2663.33	136000	0.0207242	1.07973	0.0587954	0.795632	0.243673	1.43459	0.402249			Compound 25 c=0,01µM	Compound 25	0.01	2897.33	153700	0.0189192	1.17459	0.094208
Compound 07 c=0,1µM	Compound 07	0.1	2433.33	122867	0.019771	0.986486	0.135695	0.718799	0.0258494	1.36861	0.149805			Compound 17 c=0,1µM	Compound 17	0.1	2833.67	155400	0.0182193	1.14878	0.132084	0.909126	0.0132246	1.26119	0.128901			Compound 29 c=0,1µM	Compound 29	0.1	2046.7	101067	0.0238903	0.829743	0.376248	0.591264	0.384211	1.65375	0.593124			Compound 25 c=0,1µM	Compound 25	0.1	3161	165867	0.0191695	1.28149	0.0280873
Compound 07 c=1µM	Compound 07	1	2540	164700	0.0154371	1.02973	0.114666	0.963534	0.0148923	1.0686	0.135394			Compound 17 c=1µM	Compound 17	1	2980.33	163800	0.0182817	1.20824	0.0735231	0.958268	0.0902359	1.26551	0.119853			Compound 29 c=1µM	Compound 29	1	2753.67	139100	0.020346	1.11635	0.126569	0.813768	0.13463	1.40841	0.349225			Compound 25 c=1µM	Compound 25	1	3083.67	155400	0.0204096	1.25014	0.122215
Compound 07 c=10µM	Compound 07	10	2636.67	139767	0.0192598	1.06892	0.0582337	0.817668	0.126641	1.33322	0.27084			Compound 17 c=10µM	Compound 17	10	2983.67	155833	0.0193202	1.20959	0.111697	0.911661	0.0995234	1.3374	0.199552			Compound 29 c=10µM	Compound 29	10	2803.33	139800	0.0205366	1.13649	0.0414096	0.817863	0.138988	1.4216	0.299355			Compound 25 c=10µM	Compound 25	10	3051	149667	0.0210126	1.23689	0.018578
Compound 07 c=100µM	Compound 07	100	3614	183233	0.0201319	1.46514	0.150812	1.07196	0.135294	1.39359	0.337292	X		Compound 17 c=100µM	Compound 17	100	4884.67	175133	0.0280176	1.98027	0.122013	1.02457	0.0657139	1.93946	0.224989	X		Compound 29 c=100µM	Compound 29	100	3761	167567	0.0232324	1.52473	0.069157	0.980304	0.189831	1.60822	0.422758	X		Compound 25 c=100µM	Compound 25	100	4197.67	157533	0.0273124	1.70176	0.148643
Compound 08 c=0,001µM	Compound 08	0.001	2586.67	133300	0.0198532	1.04865	0.0376685	0.779836	0.125202	1.3743	0.290369			Compound 18 c=0,001µM	Compound 18	0.001	2663.33	133400	0.0204688	1.07973	0.0996616	0.780421	0.127953	1.41691	0.340023			Compound 31 c=0,001µM	Compound 31	0.001	2510	135933	0.018908	1.01757	0.176573	0.795242	0.120131	1.30887	0.346653			Compound 29 c=0,001µM	Compound 29	0.001	2696.67	145300	0.0187608	1.09324	0.0686002
Compound 08 c=0,01µM	Compound 08	0.01	2703.33	134767	0.0206296	1.09595	0.056805	0.788417	0.136696	1.42804	0.343842			Compound 18 c=0,01µM	Compound 18	0.01	2633.33	144533	0.0184832	1.06757	0.0389555	0.845554	0.117318	1.27946	0.206021			Compound 31 c=0,01µM	Compound 31	0.01	2710.67	139000	0.019565	1.09892	0.253539	0.813183	0.0545579	1.35435	0.332892			Compound 29 c=0,01µM	Compound 29	0.01	2663.33	136000	0.0207242	1.07973	0.0587954
Compound 08 c=0,1µM	Compound 08	0.1	2520	145933	0.01796	1.02162	0.119371	0.853744	0.176243	1.24324	0.374498			Compound 18 c=0,1µM	Compound 18	0.1	2636.67	134167	0.0202016	1.06892	0.121102	0.784906	0.133399	1.39841	0.350937			Compound 31 c=0,1µM	Compound 31	0.1	2483.33	116947	0.0229745	1.00676	0.190037	0.684165	0.182898	1.59036	0.722117			Compound 29 c=0,1µM	Compound 29	0.1	2046.7	101067	0.0238903	0.829743	0.376248
Compound 08 c=1µM	Compound 08	1	2686.67	145033	0.019205	1.08919	0.072785	0.848479	0.171003	1.32942	0.358058			Compound 18 c=1µM	Compound 18	1	2790	142467	0.0199508	1.13108	0.0162162	0.833463	0.133291	1.38106	0.241401			Compound 31 c=1µM	Compound 31	1	2316.67	119033	0.0194942	0.939189	0.211641	0.696373	0.00995113	1.34945	0.314913			Compound 29 c=1µM	Compound 29	1	2753.67	139100	0.020346	1.11635	0.126569
Compound 08 c=10µM	Compound 08	10	2927	136333	0.0223091	1.18662	0.191764	0.797582	0.139154	1.5443	0.512617			Compound 18 c=10µM	Compound 18	10	2276.67	138730	0.0171261	0.922973	0.12537	0.811603	0.248759	1.18552	0.24295			Compound 31 c=10µM	Compound 31	10	2660	113000	0.0235589	1.07838	0.183286	0.661076	0.00456918	1.63082	0.287113			Compound 29 c=10µM	Compound 29	10	2803.33	139800	0.0205366	1.13649	0.0414096
Compound 08 c=100µM	Compound 08	100	3987.67	149900	0.0276106	1.61662	0.183301	0.87695	0.177573	1.91129	0.549502			Compound 18 c=100µM	Compound 18	100	2687	130733	0.0215879	1.08932	0.212321	0.764821	0.157362	1.49438	0.548052			Compound 31 c=100µM	Compound 31	100	3133.67	105267	0.0297191	1.27041	0.312215	0.615835	0.0223563	2.05724	0.469344			Compound 29 c=100µM	Compound 29	100	3761	167567	0.0232324	1.52473	0.069157
Compound 09 c=0,001µM	Compound 09	0.001	2690	149367	0.0181309	1.09054	0.0983891	0.87383	0.0736347	1.25507	0.182875			Compound 20 c=0,001µM	Compound 20	0.001	1990	196833	0.0101471	0.806757	0.0477966	1.15152	0.0944235	0.702415	0.0605261			Compound 32 c=0,001µM	Compound 32	0.001	2333.33	123433	0.0191722	0.945946	0.0643987	0.722114	0.0903749	1.32715	0.235156
Compound 09 c=0,01µM	Compound 09	0.01	2606.67	147533	0.0180393	1.05676	0.0831163	0.863105	0.126826	1.24873	0.263059			Compound 20 c=0,01µM	Compound 20	0.01	2773.33	148467	0.0195947	1.12432	0.120695	0.868565	0.194242	1.3564	0.424812			Compound 32 c=0,01µM	Compound 32	0.01	2406.67	122867	0.0198518	0.975676	0.0615273	0.718799	0.112009	1.3742	0.195137
Compound 09 c=0,1µM	Compound 09	0.1	2833.67	133933	0.0215869	1.14878	0.143693	0.783541	0.103472	1.49431	0.359459			Compound 20 c=0,1µM	Compound 20	0.1	2646.67	132433	0.0204848	1.07297	0.0590743	0.774766	0.131631	1.41802	0.307814			Compound 32 c=0,1µM	Compound 32	0.1	2210	125133	0.0178487	0.895946	0.130676	0.732059	0.135345	1.23554	0.161223
Compound 09 c=1µM	Compound 09	1	2640	138200	0.0195406	1.07027	0.0866658	0.808502	0.12461	1.35266	0.3115			Compound 20 c=1µM	Compound 20	1	2616.67	139867	0.0195552	1.06081	0.0881077	0.818253	0.177597	1.35367	0.411057			Compound 32 c=1µM	Compound 32	1	2386.67	86246.7	0.0288484	0.967568	0.044656	0.504563	0.136816	1.99697	0.45031
Compound 09 c=10µM	Compound 09	10	2890.33	142000	0.0206413	1.17176	0.0975422	0.830733	0.0965608	1.42885	0.259796			Compound 20 c=10µM	Compound 20	10	2563.33	113000	0.0227925	1.03919	0.0406081	0.661076	0.0674352	1.57777	0.112632			Compound 32 c=10µM	Compound 32	10	2410	129700	0.0185804	0.977027	0.120876	0.758775	0.0915576	1.28619	0.0222225
Compound 09 c=100µM	Compound 09	100	2970.67	144833	0.0208474	1.20432	0.0677043	0.847309	0.115305	1.44312	0.259019			Compound 20 c=100µM	Compound 20	100	2703.67	86630	0.0333886	1.09608	0.242902	0.506806	0.195534	2.31126	0.610768			Compound 32 c=100µM	Compound 32	100	2883.67	104060	0.0280688	1.16905	0.0828956	0.608775	0.103412	1.94301	0.220814
Compound 10 c=0,001µM	Compound 10	0.001	2363.33	155467	0.0152624	0.958108	0.177655	0.909516	0.122121	1.05651	0.172273			Compound 22 c=0,001µM	Compound 22	0.001	2530	168100	0.0150658	1.02568	0.0401331	0.983424	0.0289572	1.0429	0.0714741			Compound 33 c=0,001µM	Compound 33	0.001	2173.33	139233	0.0155895	0.881081	0.174952	0.814548	0.0440532	1.07915	0.195861
Compound 10 c=0,01µM	Compound 10	0.01	2310	152933	0.0150604	0.936486	0.177825	0.894696	0.0952445	1.04252	0.141994			Compound 22 c=0,01µM	Compound 22	0.01	2680	155900	0.0171848	1.08649	0.0974661	0.912051	0.0744613	1.18958	0.00963045			Compound 33 c=0,01µM	Compound 33	0.01	2246.67	138967	0.0161094	0.910811	0.230488	0.812988	0.190119	1.11514	0.0326112
Compound 10 c=0,1µM	Compound 10	0.1	2400	133567	0.0180821	0.972973	0.161094	0.781396	0.088054	1.2517	0.225167			Compound 22 c=0,1µM	Compound 22	0.1	2495.5	162400	0.0154148	1.01169	0.0604863	0.950078	0.0521229	1.06706	0.122137			Compound 33 c=0,1µM	Compound 33	0.1	2170	128783	0.0168305	0.87973	0.254374	0.753413	0.169404	1.16505	0.163691
Compound 10 c=1µM	Compound 10	1	1653.33	124800	0.0130929	0.67027	0.192571	0.730109	0.0643606	0.90633	0.186045			Compound 22 c=1µM	Compound 22	1	2665	168600	0.0158043	1.08041	0.0372664	0.986349	0.0173743	1.09402	0.0184708			Compound 33 c=1µM	Compound 33	1	2603.67	136933	0.0197482	1.05554	0.192856	0.801092	0.203024	1.36703	0.3933
Compound 10 c=10µM	Compound 10	10	2320	137467	0.0169817	0.940541	0.165324	0.804212	0.0913055	1.17553	0.21324			Compound 22 c=10µM	Compound 22	10	2450	157167	0.0155697	0.993243	0.09289	0.919462	0.0585179	1.07778	0.0381565			Compound 33 c=10µM	Compound 33	10	2777	139733	0.0206745	1.12581	0.176501	0.817473	0.227688	1.43115	0.39484
Compound 10 c=100µM	Compound 10	100	2653.67	124800	0.0212391	1.07581	0.171291	0.730109	0.0492289	1.47024	0.185971			Compound 22 c=100µM	Compound 22	100	2576.67	175167	0.0148591	1.04459	0.013032	1.02477	0.122841	1.02859	0.131002			Compound 33 c=100µM	Compound 33	100	3297.33	115703	0.02994	1.33676	0.187961	0.676892	0.143013	2.07254	0.72883
Compound 11 c=0,001µM	Compound 11	0.001	1926.67	120933	0.0158429	0.781081	0.147365	0.707488	0.0835096	1.09669	0.0921591			Compound 23 c=0,001µM	Compound 23	0.001	2980.67	153167	0.0201128	1.20838	0.0639466	0.896061	0.17678	1.39227	0.344329			Compound 34 c=0,001µM	Compound 34	0.001	2847	124033	0.0229027	1.15419	0.40536	0.725624	0.0920131	1.58539	0.49361
Compound 11 c=0,01µM	Compound 11	0.01	2183.33	131667	0.0167577	0.885135	0.0990827	0.770281	0.109918	1.16002	0.175663			Compound 23 c=0,01µM	Compound 23	0.01	2756.67	141267	0.0198603	1.11757	0.0414096	0.826443	0.122046	1.37479	0.246771			Compound 34 c=0,01µM	Compound 34	0.01	2190	136033	0.0160449	0.887838	0.167546	0.795827	0.0713976	1.11068	0.139472
Compound 11 c=0,1µM	Compound 11	0.1	2260	148633	0.0154691	0.916216	0.133661	0.86954	0.140747	1.07081	0.222896			Compound 23 c=0,1µM	Compound 23	0.1	2723.67	136633	0.0203964	1.10419	0.127287	0.799337	0.155543	1.4119	0.286196			Compound 34 c=0,1µM	Compound 34	0.1	2216.67	137267	0.0161316	0.898649	0.148753	0.803042	0.040147	1.11667	0.169741
Compound 11 c=1µM	Compound 11	1	2176.67	142067	0.0153545	0.882432	0.106825	0.831123	0.0420091	1.06289	0.146756			Compound 23 c=1µM	Compound 23	1	2873.67	151200	0.0193295	1.165	0.111571	0.884555	0.163837	1.33805	0.199247			Compound 34 c=1µM	Compound 34	1	2386.67	97416.7	0.0245992	0.967568	0.044656	0.56991	0.0577296	1.70283	0.104225
Compound 11 c=10µM	Compound 11	10	2363.33	139767	0.0168654	0.958108	0.155822	0.817668	0.0952247	1.16747	0.0937508			Compound 23 c=10µM	Compound 23	10	2850	145967	0.0198419	1.15541	0.0176712	0.853939	0.134889	1.37351	0.208344			Compound 34 c=10µM	Compound 34	10	2430	136800	0.018048	0.985135	0.118403	0.800312	0.094265	1.24933	0.267812
Compound 11 c=100µM	Compound 11	100	2910.67	146467	0.019949	1.18	0.238036	0.856864	0.0892354	1.38093	0.280773			Compound 23 c=100µM	Compound 23	100	3204	138567	0.0239188	1.29892	0.255871	0.810647	0.117077	1.65573	0.583122			Compound 34 c=100µM	Compound 34	100	3324	126900	0.0261905	1.34757	0.172846	0.742395	0.0507556	1.81298	0.190567
Compound 12 c=0,001µM	Compound 12	0.001	2633.67	138933	0.0193025	1.0677	0.166838	0.812793	0.0995405	1.33618	0.324111			Compound 24 c=0,001µM	Compound 24	0.001	2903.67	156867	0.0187958	1.17716	0.143693	0.917707	0.11118	1.3011	0.273793			Compound 35 c=0,001µM	Compound 35	0.001	2690.33	100493	0.049365	1.09068	0.248474	0.58791	0.384143	3.41719	3.66092
Compound 12 c=0,01µM	Compound 12	0.01	2470	132600	0.0187434	1.00135	0.0652438	0.775741	0.0675366	1.29748	0.164323			Compound 24 c=0,01µM	Compound 24	0.01	2690	135000	0.0202647	1.09054	0.104858	0.789782	0.0904121	1.40278	0.308859			Compound 35 c=0,01µM	Compound 35	0.01	2700.33	104403	0.043688	1.09473	0.312675	0.610784	0.383827	3.02421	3.0196
Compound 12 c=0,1µM	Compound 12	0.1	2696.67	137633	0.0198433	1.09324	0.0906816	0.805187	0.0887412	1.37361	0.24317			Compound 24 c=0,1µM	Compound 24	0.1	2827	136767	0.0214299	1.14608	0.0671029	0.800117	0.169488	1.48344	0.376757			Compound 35 c=0,1µM	Compound 35	0.1	2663.33	100770	0.0507374	1.07973	0.183749	0.589528	0.382572	3.51219	3.90214
Compound 12 c=1µM	Compound 12	1	2693.33	147933	0.0185712	1.09189	0.0974098	0.865445	0.112868	1.28555	0.290459			Compound 24 c=1µM	Compound 24	1	2766.67	136167	0.0205418	1.12162	0.0513336	0.796607	0.0858457	1.42196	0.215492			Compound 35 c=1µM	Compound 35	1	1713.33	94093.3	0.036982	0.694595	0.198165	0.550468	0.37397	2.56	2.94044
Compound 12 c=10µM	Compound 12	10	2813.33	133767	0.0213061	1.14054	0.013032	0.782566	0.107419	1.47487	0.207637			Compound 24 c=10µM	Compound 24	10	2840.33	147567	0.0194621	1.15149	0.128348	0.8633	0.119421	1.34722	0.213659			Compound 35 c=10µM	Compound 35	10	2543.33	97313.3	0.0412118	1.03108	0.139987	0.569306	0.329269	2.8528	2.72816
Compound 12 c=100µM	Compound 12	100	2790	146933	0.0196609	1.13108	0.00702183	0.859594	0.187447	1.36099	0.322907			Compound 24 c=100µM	Compound 24	100	3467.67	125067	0.0285735	1.40581	0.13666	0.731669	0.121556	1.97794	0.529347			Compound 35 c=100µM	Compound 35	100	3107.33	89600	0.0504644	1.25973	0.152235	0.524181	0.321307	3.49329	2.74015
														Compound 25 c=0,001µM	Compound 25	0.001	3064	149133	0.0205437	1.24216	0.0853732	0.872465	0.0125791	1.42209	0.0936413
														Compound 25 c=0,01µM	Compound 25	0.01	2897.33	153700	0.0189192	1.17459	0.094208	0.899181	0.0479826	1.30964	0.155814
														Compound 25 c=0,1µM	Compound 25	0.1	3161	165867	0.0191695	1.28149	0.0280873	0.970359	0.0883644	1.32697	0.130398
														Compound 25 c=1µM	Compound 25	1	3083.67	155400	0.0204096	1.25014	0.122215	0.909126	0.153758	1.41281	0.367396
														Compound 25 c=10µM	Compound 25	10	3051	149667	0.0210126	1.23689	0.018578	0.875585	0.182723	1.45455	0.312439
														Compound 25 c=100µM	Compound 25	100	4197.67	157533	0.0273124	1.70176	0.148643	0.921607	0.143623	1.89064	0.460464	X
[truncated: 5 more columns]
